# Supplementary material for: MuSK is a substrate for CaMK2β but this interaction is dispensable for MuSK activation in vivo
Source: Sci Rep. 2025 Apr 28;15:14865. doi: 10.1038/s41598-025-95053-3 (PMC12037915; doi:10.1038/s41598-025-95053-3)
Supplement: Supplementary file 1 — Supplementary Material 1 [file 41598_2025_95053_MOESM1_ESM.xlsx]

## Sheet: non-phospho peptide
	Sample peptide: biot-GLSRNIYSADYYKADGL-OH
	Phosphorylation profile of peptide “MuSK_S751” in 245 Ser/Thr kinase assays; singlicate measurements
	Sample peptide concentration: 1 µM
	All values in cpm
					A	B	C	D
	#	Kinase (ProQinase Lot #)	External Vendor Lot #	Enzyme, ng/well	Kinase activity with peptide	Kinase activity w/o peptide	Peptide background, median n=3	Kinase activity with peptide, corrected (A-C)	Activity Ratio (D/B)
	Serine/ Threonine Kinases
0020043100	1	ACV-R1 (Lot001)		20	21	88	36	-15	-0.170455
0020043112	2	ACV-R1B (Lot003)	INV_794484	10	43	16	36	7	0.4375
0020043124	3	ACV-R2A (Lot001)	INV_862446	50	144	99	36	108	1.09091
0020043136	4	ACV-R2B (Lot001)	INV_745099	25	111	45	36	75	1.66667
0020043148	5	ACV-RL1 (Lot002)	INV_511550	20	60	6	36	24	4
0020043160	6	AKT1 aa106-480 (Lot007)		25	60	12	36	24	2
0020043172	7	AKT2 aa107-481 (Lot003)		200	30	45	36	-6	-0.133333
0020043089	8	AKT3 aa106-479 (Lot004)		10	29	0	36	-7	#DIV/0!
0020043101	9	AMPK-alpha1 aa1-550 (Lot001)		200	67	53	36	31	0.584906
0020043113	10	ARK5 (Lot002)		100	114	168	36	78	0.464286
0020043125	11	ASK1 (Lot002)	INV_1795326	5	19	33	36	-17	-0.515152
0020043137	12	Aurora-A (Lot004)		50	63	84	36	27	0.321429
0020043149	13	Aurora-B (Lot008)		100	90	130	36	54	0.415385
0020043161	14	Aurora-C (Lot009)		100	45	94	36	9	0.0957447
0020043173	15	BMPR1A (Lot002)	INV_834034	50	123	75	36	87	1.16
0020043090	16	B-RAF VE (Lot002)		25	42	24	36	6	0.25
0020043102	17	B-RAF wt (Lot001)		25	33	36	36	-3	-0.0833333
0020043114	18	BRSK1 (Lot001)	INV_36097	10	23	36	36	-13	-0.361111
0020043126	19	BRSK2 (Lot002)	CAR_08CBS-0302	30	114	39	36	78	2
0020043138	20	BUB1B (Lot002)	CAR_08CBS-1281	35	36	80	36	0	0
0020043150	21	CAMK1D (Lot002)	INV_1370614	100	96	108	36	60	0.555556
0020043162	22	CAMK2A (Lot001)	INV_28192	5	202	6	36	166	27.6667
0020043174	23	CAMK2B (Lot002)	INV_1754936	100	344	16	36	308	19.25
0020043091	24	CAMK2D (Lot001)	INV_31647	1	300	60	36	264	4.4
0020043103	25	CAMK2G (Lot001)	MIL_D8NN026U	1	23	23	36	-13	-0.565217
0020043115	26	CAMK4 (Lot001)	INV_35391	75	104	63	36	68	1.07937
0020043127	27	CAMKK1 (Lot002)	INV_1559214	40	26	39	36	-10	-0.25641
0020043139	28	CAMKK2 (Lot001)	INV_35319	10	120	42	36	84	2
0020043151	29	CDC42BPA (Lot001)	INV_36844	10	111	28	36	75	2.67857
0020043163	30	CDC42BPB (Lot001)		25	0	50	36	-36	-0.72
0020043175	31	CDC7/DBF4 (Lot006)		25	141	108	36	105	0.972222
0020043092	32	CDK1/CycA (Lot005)		15	26	23	36	-10	-0.434783
0020043104	33	CDK1/CycE (Lot001)		50	36	0	36	0	#DIV/0!
0020043116	34	CDK16/CycY (Lot001)		20	12	39	36	-24	-0.615385
0020043128	35	CDK1CycB1 (Lot025)		25	60	195	36	24	0.123077
0020043140	36	CDK2/CycA (Lot005)		50	42	39	36	6	0.153846
0020043152	37	CDK2/CycE (Lot010)		10	54	36	36	18	0.5
0020043164	38	CDK3/CycE (Lot001)		10	9	39	36	-27	-0.692308
0020043176	39	CDK4/CycD1 (Lot007)		25	0	30	36	-36	-1.2
0020043093	40	CDK4/CycD3 (Lot001)		10	39	0	36	3	#DIV/0!
0020043105	41	CDK5/p25NCK (Lot001)		15	16	80	36	-20	-0.25
0020043117	42	CDK5/p35NCK (Lot001)		5	36	13	36	0	0
0020043129	43	CDK6/CycD1 (Lot006)		20	27	51	36	-9	-0.176471
0020043141	44	CDK6/CycD3 (Lot004)		100	77	16	36	41	2.5625
0020043153	45	CDK7/CycH/MAT1 (Lot002)		25	48	24	36	12	0.5
0020043165	46	CDK8/CycC (Lot002)		50	21	12	36	-15	-1.25
0020043177	47	CDK9/CycK (Lot004)		15	36	0	36	0	#DIV/0!
0020043094	48	CDK9/CycT (Lot003)		25	24	69	36	-12	-0.173913
0020043106	49	CHK1 (Lot002)		50	84	108	36	48	0.444444
0020043118	50	CHK2 (Lot002)	INV_31541	10	38	31	36	2	0.0645161
0020043130	51	CK1-alpha1 (Lot001)		100	165	118	36	129	1.09322
0020043142	52	CK1-delta (Lot002)	INV_843701	5	111	73	36	75	1.0274
0020043154	53	CK1-epsilon (Lot002)	INV_866725	5	24	49	36	-12	-0.244898
0020043166	54	CK1-gamma1 (Lot001)	INV_34360	5	66	27	36	30	1.11111
0020043178	55	CK1-gamma2 (Lot001)	INV_31770	10	66	33	36	30	0.909091
0020043095	56	CK1-gamma3 (Lot001)	INV_34380	5	33	0	36	-3	#DIV/0!
0020043107	57	CK2-alpha1 (Lot003)		20	77	57	36	41	0.719298
0020043119	58	CK2-alpha2 (Lot001)		50	70	46	36	34	0.73913
0020043131	59	CLK1 (Lot001)		400	87	143	36	51	0.356643
0020043143	60	CLK2 (Lot001)	INV_271879	2	43	86	36	7	0.0813953
0020043155	61	CLK3 (Lot002)		10	66	24	36	30	1.25
0020043167	62	CLK4 (Lot002)	INV_1099014	50	83	90	36	47	0.522222
0020043179	63	COT (Lot018)		300	56	28	36	20	0.714286
0020043096	64	DAPK1 (Lot002)		40	35	38	36	-1	-0.0263158
0020043108	65	DAPK2 (Lot001)	INV_32159	10	57	57	36	21	0.368421
0020043120	66	DAPK3 (Lot002)	INV_827666	10	153	10	36	117	11.7
0020043132	67	DCAMKL2 (Lot001)	INV_35320	20	77	63	36	41	0.650794
0020043144	68	DMPK (Lot001)	INV_34024	80	35	17	36	-1	-0.0588235
0020043156	69	DNA-PK (Lot002)	INV_1484325	3	102	111	36	66	0.594595
0020043168	70	DYRK1A (Lot002)	INV_38993	10	77	66	36	41	0.621212
0020043180	71	DYRK1B (Lot003)	INV_877059	5	43	7	36	7	1
0020043097	72	DYRK2 (Lot001)	CAR_09CBS-1249	2	63	57	36	27	0.473684
0020043109	73	DYRK3 (Lot001)	INV_290370	3	103	37	36	67	1.81081
0020043121	74	DYRK4 (Lot002)	INV_37361	10	132	30	36	96	3.2
0020043133	75	EEF2K (Lot001)	INV_38185	2	96	39	36	60	1.53846
0020043145	76	EIF2AK2 (Lot003)	INV_850068	10	43	43	36	7	0.162791
0020043157	77	EIF2AK3 (Lot002)	INV_430006	20	73	156	36	37	0.237179
0020043169	78	ERK1 (Lot002)		20	3	0	36	-33	#DIV/0!
0020043181	79	ERK2 (Lot008)		10	17	23	36	-19	-0.826087
0020043098	80	ERK7 (Lot002)		25	53	63	36	17	0.269841
0020043110	81	GRK2 (Lot001)	INV_31090	50	122	14	36	86	6.14286
0020043122	82	GRK3 (Lot002)	INV_38897	10	52	14	36	16	1.14286
0020043134	83	GRK4 (Lot003)	INV_618977	5	77	31	36	41	1.32258
0020043146	84	GRK5 (Lot002)	INV_879275	5	59	0	36	23	#DIV/0!
0020043158	85	GRK6 (Lot002)	INV_37437	15	63	23	36	27	1.17391
0020043170	86	GRK7 (Lot001)	INV_34013	5	36	3	36	0	0
0020043182	87	GSG2 (Lot005)		1	26	67	36	-10	-0.149254
0020043099	88	GSK3-alpha (Lot001)	INV_29135	50	99	43	36	63	1.46512
0020043111	89	GSK3-beta (Lot003)		50	20	30	36	-16	-0.533333
0020043123	90	HIPK1 (Lot001)	INV_37497	20	33	80	36	-3	-0.0375
0020043135	91	HIPK2 (Lot001)	INV_452552	20	0	60	36	-36	-0.6
0020043147	92	HIPK3 (Lot004)		20	30	30	36	-6	-0.2
0020043159	93	HIPK4 (Lot001)	INV_719847	5	96	63	36	60	0.952381
0020043171	94	HRI (Lot001)		80	63	94	36	27	0.287234
020043183	95	IKK-alpha (Lot005)	INV_1600027	50	209	73	36	173	2.36986
0020042812	96	IKK-beta (Lot008)		100	91	31	36	55	1.77419
0020042824	97	IKK-epsilon (Lot007)		20	3	45	36	-33	-0.733333
0020042836	98	IRAK1 (Lot002)	INV_472069	20	97	63	36	61	0.968254
0020042848	99	IRAK4 (untagged) (Lot006)		10	3	38	36	-33	-0.868421
0020042860	100	JNK1 (Lot005)		5	17	23	36	-19	-0.826087
0020042872	101	JNK2 (Lot003)		5	33	20	36	-3	-0.15
0020042884	102	JNK3 (Lot004)		5	53	10	36	17	1.7
0020042801	103	LIMK1 (Lot002)	INV_727475	50	73	42	36	37	0.880952
0020042813	104	LIMK2 (Lot002)	INV_1757693	200	69	27	36	33	1.22222
0020042825	105	LRRK G2019S (Lot003)	INV_742572	5	17	91	36	-19	-0.208791
0020042837	106	LRRK2 I2020T (Lot002)	INV_902533	25	129	51	36	93	1.82353
0020042849	107	LRRK2 R1441C (Lot002)	INV_902531	25	111	39	36	75	1.92308
0020042861	108	LRRK2 wt (Lot005)	INV_1745458	30	121	46	36	85	1.84783
0020042873	109	MAP3K1 (Lot001)	0	5	50	29	36	14	0.482759
0020042885	110	MAP3K10 (Lot001)	INV_34554	15	67	23	36	31	1.34783
0020042802	111	MAP3K11 (Lot001)	INV_34029	30	70	60	36	34	0.566667
0020042814	112	MAP3K7/MAP3K7IP1 (Lot002)	INV_1475042	5	129	59	36	93	1.57627
0020042826	113	MAP3K9 (Lot002)	INV_762486	15	160	56	36	124	2.21429
0020042838	114	MAP4K2 (Lot003)	INV_748356	4	33	43	36	-3	-0.0697674
0020042850	115	MAP4K4 (Lot008)		50	90	106	36	54	0.509434
0020042862	116	MAP4K5 (Lot001)	INV_33456	3	20	37	36	-16	-0.432432
0020042874	117	MAPKAPK2 (Lot004)	0	5	77	31	36	41	1.32258
0020042886	118	MAPKAPK3 (Lot001)		10	101	31	36	65	2.09677
0020042803	119	MAPKAPK5 (Lot005)		20	38	38	36	2	0.0526316
0020042815	120	MARK1 (Lot001)		100	136	98	36	100	1.02041
0020042827	121	MARK2 (Lot003)	INV_678628	5	40	7	36	4	0.571429
0020042839	122	MARK3 (Lot001)		100	115	105	36	79	0.752381
0020042851	123	MARK4 (Lot002)	INV_1103511	5	132	35	36	96	2.74286
0020042863	124	MEK1 wt (Lot002)		50	20	27	36	-16	-0.592593
0020042875	125	MEK2 (Lot002)	INV_1354819	100	133	83	36	97	1.16867
0020042887	126	MEK5 (Lot005)		100	63	33	36	27	0.818182
0020042804	127	MEKK2 (Lot005)		100	46	36	36	10	0.277778
0020042816	128	MEKK3 (Lot004)		50	73	40	36	37	0.925
0020042828	129	MELK (Lot001)		100	20	17	36	-16	-0.941176
0020042840	130	MINK1 (Lot002)		10	23	3	36	-13	-4.33333
0020042852	131	MKK4 (Lot001)		25	97	45	36	61	1.35556
0020042864	132	MKK6SDTD (Lot001)		50	27	17	36	-9	-0.529412
0020042876	133	MKK7 (Lot002)		150	132	31	36	96	3.09677
0020042888	134	MKNK1 (Lot001)	INV_652363	30	73	45	36	37	0.822222
0020042805	135	MKNK2 (Lot002)	INV_1514484	5	136	45	36	100	2.22222
0020042817	136	MLK4 (Lot002)		50	40	56	36	4	0.0714286
0020042829	137	MST1 (Lot002)		5	52	21	36	16	0.761905
0020042841	138	MST2 (Lot003)		10	17	52	36	-19	-0.365385
0020042853	139	MST3 (Lot001)	INV_32932	20	50	36	36	14	0.388889
0020042865	140	MST4 (Lot001)		100	63	10	36	27	2.7
0020042877	141	mTOR (Lot012)	INV_1739838	20	96	44	36	60	1.36364
0020042889	142	MYLK (Lot001)	INV_36152	10	33	30	36	-3	-0.1
0020042806	143	MYLK2 (Lot001)		5	84	66	36	48	0.727273
0020042818	144	MYLK3 (Lot001)	INV_34028	25	33	20	36	-3	-0.15
0020042830	145	NEK1 (Lot003)	INV_1773597	5	96	53	36	60	1.13208
0020042842	146	NEK11 (Lot001)	INV_38163	25	60	4	36	24	6
0020042854	147	NEK2 (Lot002)		50	202	160	36	166	1.0375
0020042866	148	NEK3 (Lot001)	INV_34362	10	83	60	36	47	0.783333
0020042878	149	NEK4 (Lot002)	INV_35817	4	75	20	36	39	1.95
0020042890	150	NEK6 (Lot001)		20	30	0	36	-6	#DIV/0!
0020042807	151	NEK7 (Lot002)		25	17	17	36	-19	-1.11765
0020042819	152	NEK9 (Lot001)	INV_38162	5	49	28	36	13	0.464286
0020042831	153	NIK (Lot027)		350	93	80	36	57	0.7125
0020042843	154	NLK (Lot002)		10	0	17	36	-36	-2.11765
0020042855	155	p38-alpha (Lot005)		10	30	21	36	-6	-0.285714
0020042867	156	p38-beta (Lot004)		3	21	37	36	-15	-0.405405
0020042879	157	p38-delta (Lot001)		2	21	47	36	-15	-0.319149
0020042891	158	p38-gamma (Lot002)		10	17	24	36	-19	-0.791667
0020042808	159	PAK1 (Lot002)		15	10	10	36	-26	-2.6
0020042820	160	PAK2 (Lot001)		25	31	0	36	-5	#DIV/0!
0020042832	161	PAK3 (Lot001)		20	24	39	36	-12	-0.307692
0020042844	162	PAK4 (Lot003)		50	31	60	36	-5	-0.0833333
0020042856	163	PAK6 (Lot001)		25	63	96	36	27	0.28125
0020042868	164	PAK7 (Lot001)		15	34	24	36	-2	-0.0833333
0020042880	165	PASK (Lot001)	INV_34883	50	42	35	36	6	0.171429
0020042892	166	PBK (Lot003)		200	4	50	36	-32	-0.64
0020042809	167	PDK1 (Lot002)		20	40	14	36	4	0.285714
0020042821	168	PHKG1 (Lot002)	INV_830447	5	71	42	36	35	0.833333
0020042833	169	PHKG2 (Lot001)	INV_37321	10	106	80	36	70	0.875
0020042845	170	PIM1 (Lot003)		2	2	24	36	-34	-1.41667
0020042857	171	PIM2 (Lot002)		50	10	0	36	-26	#DIV/0!
0020042869	172	PIM3 (Lot007)		25	28	39	36	-8	-0.205128
0020042881	173	PKA (Lot002)	INV_37377	5	50	17	36	14	0.823529
0020042893	174	PKC-alpha (Lot005)		5	35	20	36	-1	-0.05
0020042810	175	PKC-beta1 (Lot004)		5	34	31	36	-2	-0.0645161
0020042822	176	PKC-beta2 (Lot003)		5	8	37	36	-28	-0.756757
0020042834	177	PKC-delta (Lot004)		25	57	67	36	21	0.313433
0020042846	178	PKC-epsilon (Lot006)		10	44	60	36	8	0.133333
0020042858	179	PKC-eta (Lot005)		10	31	35	36	-5	-0.142857
0020042870	180	PKC-gamma (Lot007)		10	46	21	36	10	0.47619
0020042882	181	PKC-iota (Lot006)		50	28	53	36	-8	-0.150943
0020042894	182	PKC-mu (Lot004)		20	78	49	36	42	0.857143
0020042811	183	PKC-nu (Lot003)		20	24	50	36	-12	-0.24
0020042823	184	PKC-theta (Lot008)		5	17	34	36	-19	-0.558824
0020042835	185	PKC-zeta (Lot005)		50	89	67	36	53	0.791045
0020042847	186	PKC-zeta wt aa184-592 (PKM-zeta) (Lot001)		10	46	17	36	10	0.588235
0020042859	187	PKMYT1 (Lot005)		100	212	111	36	176	1.58559
	188	PKN3 (Lot002)	CAR_09CBS-1290	20	84	80	36	48	0.6
	189	PLK1 (Lot013)		50	76	96	36	40	0.416667
	190	PLK3 (Lot001)		30	107	49	36	71	1.44898
	191	PRK1 (Lot004)		25	78	20	36	42	2.1
	192	PRK2 (Lot002)	INV_555959	20	27	24	36	-9	-0.375
	193	PRKD2 (Lot001)	INV_34015	5	47	83	36	11	0.13253
	194	PRKG1 (Lot002)	INV_893283	10	63	27	36	27	1
	195	PRKG2 (Lot001)	INV_273926	1	48	51	36	12	0.235294
	196	PRKX (Lot001)	INV_34283	10	67	2	36	31	15.5
	197	RAF1 DYDY untagged (Lot002)		10	35	24	36	-1	-0.0416667
	198	RIPK2 (Lot003)		50	99	42	36	63	1.5
	199	RIPK5 (Lot001)	INV_38724	5	87	38	36	51	1.34211
	200	ROCK1 (Lot002)	INV_37178	5	60	2	36	24	12
	201	ROCK2 (Lot002)		5	51	72	36	15	0.208333
	202	RPS6KA1 (Lot002)	INV_386267	10	2	46	36	-34	-0.73913
	203	RPS6KA2 (Lot001)	INV_34468	10	78	82	36	42	0.512195
	204	RPS6KA3 (Lot003)	INV_378153	5	34	24	36	-2	-0.0833333
	205	RPS6KA4 (Lot001)	INV_34070	50	53	11	36	17	1.54545
	206	RPS6KA5 (Lot001)	INV_33702	25	30	44	36	-6	-0.136364
	207	RPS6KA6 (Lot001)	INV_37496	5	70	37	36	34	0.918919
	208	S6K (Lot006)		50	78	48	36	42	0.875
	209	S6K-beta (RPS6KB2) (Lot002)	INV_774837	100	129	42	36	93	2.21429
	210	SAK (Lot007)		100	205	80	36	169	2.1125
	211	SGK1 (Lot005)		50	87	53	36	51	0.962264
	212	SGK2 (Lot001)	INV_34433	20	13	35	36	-23	-0.657143
	213	SGK3 (Lot004)		50	23	12	36	-13	-1.08333
	214	SIK1 (Lot003)		50	66	28	36	30	1.07143
	215	SIK2 (Lot001)		2	73	10	36	37	3.7
	216	SLK (Lot002)	INV_1275456	25	80	40	36	44	1.1
	217	SNARK (Lot001)		200	239	154	36	203	1.31818
	218	SNK (Lot005)		50	117	45	36	81	1.8
	219	SRPK1 (Lot001)		25	69	42	36	33	0.785714
	220	SRPK2 (Lot001)		20	51	57	36	15	0.263158
	221	STK17A (Lot001)	INV_33789	25	13	17	36	-23	-1.35294
	222	STK23 (Lot002)	INV_285180	25	93	100	36	57	0.57
	223	STK25 (Lot001)	INV_33163	10	73	30	36	37	1.23333
	224	STK33 (Lot001)	INV_36048	50	83	57	36	47	0.824561
	225	STK39 (Lot002)	CAR_11CBS-0608	50	59	80	36	23	0.2875
	226	TAOK2 (Lot004)	INV_1011094	20	60	44	36	24	0.545455
	227	TAOK3 (Lot005)		50	72	36	36	36	1
	228	TBK1 (Lot006)		5	63	9	36	27	3
	229	TGFB-R1 (Lot003)		10	2	16	36	-34	-2.125
	230	TGFB-R2 (Lot003)	CAR_12CBS-0041	10	70	40	36	34	0.85
	231	TLK1 (Lot002)		10	56	66	36	20	0.30303
	232	TLK2 (Lot002)		5	73	52	36	37	0.711538
	233	TSF1 (Lot002)		25	40	43	36	4	0.0930233
	234	TSK2 (Lot002)		25	63	63	36	27	0.428571
	235	TSSK1 (STK22B) (Lot002)	INV_947248	5	27	60	36	-9	-0.15
	236	TTBK1 (Lot004)		5	73	91	36	37	0.406593
	237	TTBK2 (Lot007)		20	20	3	36	-16	-5.33333
	238	TTK (Lot003)		100	162	75	36	126	1.68
	239	VRK1 (Lot001)		50	132	63	36	96	1.52381
	240	VRK2 (Lot002)		200	93	43	36	57	1.32558
	241	WEE1 (Lot005)		200	73	17	36	37	2.17647
	242	WNK1 (Lot001)		50	46	23	36	10	0.434783
	243	WNK2 (Lot001)	INV_35976	40	38	46	36	2	0.0434783
	244	WNK3 (Lot001)	INV_36047	10	35	35	36	-1	-0.0285714
	245	ZAK (Lot001)	INV_34603	5	64	49	36	28	0.571429

## Sheet: phospho-peptide
Sample peptide: biot-GLSRNIpYSADpYpYKADGL-OH
Phosphorylation profile of peptide “MuSK_pY750-754-755” in 245 Ser/Thr kinase assays; singlicate measurements
Sample peptide concentration: 1 µM
All values in cpm
				A	B	C	D
#	Kinase (ProQinase Lot #)	External Vendor Lot #	Enzyme, ng/well	Kinase activity with peptide	Kinase activity w/o peptide	Peptide background, median n=3	Kinase activity with peptide, corrected (A-C)	Activity Ratio (D/B)
Serine/ Threonine Kinases
1	ACV-R1 (Lot001)		20	52	56	79	-27	-0.482143
2	ACV-R1B (Lot003)	INV_794484	10	41	72	79	-38	-0.527778
3	ACV-R2A (Lot001)	INV_862446	50	43	31	79	-36	-1.16129
4	ACV-R2B (Lot001)	INV_745099	25	49	82	79	-30	-0.365854
5	ACV-RL1 (Lot002)	INV_511550	20	65	110	79	-14	-0.127273
6	AKT1 aa106-480 (Lot007)		25	49	67	79	-30	-0.447761
7	AKT2 aa107-481 (Lot003)		200	133	73	79	54	0.739726
8	AKT3 aa106-479 (Lot004)		10	41	0	79	-38	#DIV/0!
9	AMPK-alpha1 aa1-550 (Lot001)		200	110	62	79	31	0.5
10	ARK5 (Lot002)		100	109	110	79	30	0.272727
11	ASK1 (Lot002)	INV_1795326	5	68	99	79	-11	-0.111111
12	Aurora-A (Lot004)		50	96	45	79	17	0.377778
13	Aurora-B (Lot008)		100	37	83	79	-42	-0.506024
14	Aurora-C (Lot009)		100	46	49	79	-33	-0.673469
15	BMPR1A (Lot002)	INV_834034	50	46	16	79	-33	-2.0625
16	B-RAF VE (Lot002)		25	58	70	79	-21	-0.3
17	B-RAF wt (Lot001)		25	49	25	79	-30	-1.2
18	BRSK1 (Lot001)	INV_36097	10	51	65	79	-28	-0.430769
19	BRSK2 (Lot002)	CAR_08CBS-0302	30	31	17	79	-48	-2.82353
20	BUB1B (Lot002)	CAR_08CBS-1281	35	58	44	79	-21	-0.477273
21	CAMK1D (Lot002)	INV_1370614	100	121	91	79	42	0.461538
22	CAMK2A (Lot001)	INV_28192	5	640	72	79	561	7.79167
23	CAMK2B (Lot002)	INV_1754936	100	3002	113	79	2923	25.8673
24	CAMK2D (Lot001)	INV_31647	1	670	103	79	591	5.73786
25	CAMK2G (Lot001)	MIL_D8NN026U	1	17	24	79	-62	-2.58333
26	CAMK4 (Lot001)	INV_35391	75	109	38	79	30	0.789474
27	CAMKK1 (Lot002)	INV_1559214	40	65	96	79	-14	-0.145833
28	CAMKK2 (Lot001)	INV_35319	10	88	79	79	9	0.113924
29	CDC42BPA (Lot001)	INV_36844	10	69	76	79	-10	-0.131579
30	CDC42BPB (Lot001)		25	21	28	79	-58	-2.07143
31	CDC7/DBF4 (Lot006)		25	49	34	79	-30	-0.882353
32	CDK1/CycA (Lot005)		15	58	7	79	-21	-3
33	CDK1/CycE (Lot001)		50	62	31	79	-17	-0.548387
34	CDK16/CycY (Lot001)		20	52	28	79	-27	-0.964286
35	CDK1CycB1 (Lot025)		25	38	52	79	-41	-0.788462
36	CDK2/CycA (Lot005)		50	61	43	79	-18	-0.418605
37	CDK2/CycE (Lot010)		10	52	34	79	-27	-0.794118
38	CDK3/CycE (Lot001)		10	55	28	79	-24	-0.857143
39	CDK4/CycD1 (Lot007)		25	10	0	79	-69	#DIV/0!
40	CDK4/CycD3 (Lot001)		10	17	38	79	-62	-1.63158
41	CDK5/p25NCK (Lot001)		15	52	34	79	-27	-0.794118
42	CDK5/p35NCK (Lot001)		5	68	7	79	-11	-1.57143
43	CDK6/CycD1 (Lot006)		20	37	28	79	-42	-1.5
44	CDK6/CycD3 (Lot004)		100	24	31	79	-55	-1.77419
45	CDK7/CycH/MAT1 (Lot002)		25	19	28	79	-60	-2.14286
46	CDK8/CycC (Lot002)		50	61	22	79	-18	-0.818182
47	CDK9/CycK (Lot004)		15	41	58	79	-38	-0.655172
48	CDK9/CycT (Lot003)		25	58	70	79	-21	-0.3
49	CHK1 (Lot002)		50	58	100	79	-21	-0.21
50	CHK2 (Lot002)	INV_31541	10	51	26	79	-28	-1.07692
51	CK1-alpha1 (Lot001)		100	109	137	79	30	0.218978
52	CK1-delta (Lot002)	INV_843701	5	44	30	79	-35	-1.16667
53	CK1-epsilon (Lot002)	INV_866725	5	37	44	79	-42	-0.954545
54	CK1-gamma1 (Lot001)	INV_34360	5	61	40	79	-18	-0.45
55	CK1-gamma2 (Lot001)	INV_31770	10	88	75	79	9	0.12
56	CK1-gamma3 (Lot001)	INV_34380	5	71	116	79	-8	-0.0689655
57	CK2-alpha1 (Lot003)		20	45	41	79	-34	-0.829268
58	CK2-alpha2 (Lot001)		50	62	21	79	-17	-0.809524
59	CLK1 (Lot001)		400	155	257	79	76	0.29572
60	CLK2 (Lot001)	INV_271879	2	75	75	79	-4	-0.0533333
61	CLK3 (Lot002)		10	26	23	79	-53	-2.30435
62	CLK4 (Lot002)	INV_1099014	50	103	116	79	24	0.206897
63	COT (Lot018)		300	73	84	79	-6	-0.0714286
64	DAPK1 (Lot002)		40	66	34	79	-13	-0.382353
65	DAPK2 (Lot001)	INV_32159	10	28	49	79	-51	-1.04082
66	DAPK3 (Lot002)	INV_827666	10	44	80	79	-35	-0.4375
67	DCAMKL2 (Lot001)	INV_35320	20	59	37	79	-20	-0.540541
68	DMPK (Lot001)	INV_34024	80	73	55	79	-6	-0.109091
69	DNA-PK (Lot002)	INV_1484325	3	67	25	79	-12	-0.48
70	DYRK1A (Lot002)	INV_38993	10	55	73	79	-24	-0.328767
71	DYRK1B (Lot003)	INV_877059	5	85	33	79	6	0.181818
72	DYRK2 (Lot001)	CAR_09CBS-1249	2	43	19	79	-36	-1.89474
73	DYRK3 (Lot001)	INV_290370	3	88	71	79	9	0.126761
74	DYRK4 (Lot002)	INV_37361	10	58	37	79	-21	-0.567568
75	EEF2K (Lot001)	INV_38185	2	19	37	79	-60	-1.62162
76	EIF2AK2 (Lot003)	INV_850068	10	113	95	79	34	0.357895
77	EIF2AK3 (Lot002)	INV_430006	20	147	102	79	68	0.666667
78	ERK1 (Lot002)		20	37	34	79	-42	-1.23529
79	ERK2 (Lot008)		10	33	40	79	-46	-1.15
80	ERK7 (Lot002)		25	51	27	79	-28	-1.03704
81	GRK2 (Lot001)	INV_31090	50	98	69	79	19	0.275362
82	GRK3 (Lot002)	INV_38897	10	37	55	79	-42	-0.763636
83	GRK4 (Lot003)	INV_618977	5	41	44	79	-38	-0.863636
84	GRK5 (Lot002)	INV_879275	5	76	33	79	-3	-0.0909091
85	GRK6 (Lot002)	INV_37437	15	33	61	79	-46	-0.754098
86	GRK7 (Lot001)	INV_34013	5	37	61	79	-42	-0.688525
87	GSG2 (Lot005)		1	34	48	79	-45	-0.9375
88	GSK3-alpha (Lot001)	INV_29135	50	133	147	79	54	0.367347
89	GSK3-beta (Lot003)		50	68	103	79	-11	-0.106796
90	HIPK1 (Lot001)	INV_37497	20	68	61	79	-11	-0.180328
91	HIPK2 (Lot001)	INV_452552	20	31	72	79	-48	-0.666667
92	HIPK3 (Lot004)		20	23	23	79	-56	-2.43478
93	HIPK4 (Lot001)	INV_719847	5	40	4	79	-39	-9.75
94	HRI (Lot001)		80	73	106	79	-6	-0.0566038
95	IKK-alpha (Lot005)	INV_1600027	50	59	37	79	-20	-0.540541
96	IKK-beta (Lot008)		100	155	116	79	76	0.655172
97	IKK-epsilon (Lot007)		20	73	73	79	-6	-0.0821918
98	IRAK1 (Lot002)	INV_472069	20	76	30	79	-3	-0.1
99	IRAK4 (untagged) (Lot006)		10	33	41	79	-46	-1.12195
100	JNK1 (Lot005)		5	40	27	79	-39	-1.44444
101	JNK2 (Lot003)		5	47	44	79	-32	-0.727273
102	JNK3 (Lot004)		5	57	40	79	-22	-0.55
103	LIMK1 (Lot002)	INV_727475	50	62	37	79	-17	-0.459459
104	LIMK2 (Lot002)	INV_1757693	200	37	19	79	-42	-2.21053
105	LRRK G2019S (Lot003)	INV_742572	5	69	55	79	-10	-0.181818
106	LRRK2 I2020T (Lot002)	INV_902533	25	34	46	79	-45	-0.978261
107	LRRK2 R1441C (Lot002)	INV_902531	25	52	85	79	-27	-0.317647
108	LRRK2 wt (Lot005)	INV_1745458	30	10	41	79	-69	-1.68293
109	MAP3K1 (Lot001)	0	5	24	21	79	-55	-2.61905
110	MAP3K10 (Lot001)	INV_34554	15	31	31	79	-48	-1.54839
111	MAP3K11 (Lot001)	INV_34029	30	41	75	79	-38	-0.506667
112	MAP3K7/MAP3K7IP1 (Lot002)	INV_1475042	5	59	41	79	-20	-0.487805
113	MAP3K9 (Lot002)	INV_762486	15	44	62	79	-35	-0.564516
114	MAP4K2 (Lot003)	INV_748356	4	57	64	79	-22	-0.34375
115	MAP4K4 (Lot008)		50	109	68	79	30	0.441176
116	MAP4K5 (Lot001)	INV_33456	3	57	51	79	-22	-0.431373
117	MAPKAPK2 (Lot004)	0	5	19	51	79	-60	-1.17647
118	MAPKAPK3 (Lot001)		10	30	55	79	-49	-0.890909
119	MAPKAPK5 (Lot005)		20	19	19	79	-60	-3.15789
120	MARK1 (Lot001)		100	84	120	79	5	0.0416667
121	MARK2 (Lot003)	INV_678628	5	57	68	79	-22	-0.323529
122	MARK3 (Lot001)		100	102	127	79	23	0.181102
123	MARK4 (Lot002)	INV_1103511	5	59	16	79	-20	-1.25
124	MEK1 wt (Lot002)		50	44	34	79	-35	-1.02941
125	MEK2 (Lot002)	INV_1354819	100	33	44	79	-46	-1.04545
126	MEK5 (Lot005)		100	71	37	79	-8	-0.216216
127	MEKK2 (Lot005)		100	44	116	79	-35	-0.301724
128	MEKK3 (Lot004)		50	23	51	79	-56	-1.09804
129	MELK (Lot001)		100	30	47	79	-49	-1.04255
130	MINK1 (Lot002)		10	75	40	79	-4	-0.1
131	MKK4 (Lot001)		25	55	59	79	-24	-0.40678
132	MKK6SDTD (Lot001)		50	44	51	79	-35	-0.686275
133	MKK7 (Lot002)		150	66	33	79	-13	-0.393939
134	MKNK1 (Lot001)	INV_652363	30	26	33	79	-53	-1.60606
135	MKNK2 (Lot002)	INV_1514484	5	33	51	79	-46	-0.901961
136	MLK4 (Lot002)		50	68	26	79	-11	-0.423077
137	MST1 (Lot002)		5	94	105	79	15	0.142857
138	MST2 (Lot003)		10	41	52	79	-38	-0.730769
139	MST3 (Lot001)	INV_32932	20	57	89	79	-22	-0.247191
140	MST4 (Lot001)		100	33	30	79	-46	-1.53333
141	mTOR (Lot012)	INV_1739838	20	47	61	79	-32	-0.52459
142	MYLK (Lot001)	INV_36152	10	9	40	79	-70	-1.75
143	MYLK2 (Lot001)		5	82	73	79	3	0.0410959
144	MYLK3 (Lot001)	INV_34028	25	33	85	79	-46	-0.541176
145	NEK1 (Lot003)	INV_1773597	5	68	115	79	-11	-0.0956522
146	NEK11 (Lot001)	INV_38163	25	24	47	79	-55	-1.17021
147	NEK2 (Lot002)		50	48	123	79	-31	-0.252033
148	NEK3 (Lot001)	INV_34362	10	74	31	79	-5	-0.16129
149	NEK4 (Lot002)	INV_35817	4	41	30	79	-38	-1.26667
150	NEK6 (Lot001)		20	16	27	79	-63	-2.33333
151	NEK7 (Lot002)		25	71	27	79	-8	-0.296296
152	NEK9 (Lot001)	INV_38162	5	101	49	79	22	0.44898
153	NIK (Lot027)		350	237	96	79	158	1.64583
154	NLK (Lot002)		10	40	30	79	-39	-1.3
155	p38-alpha (Lot005)		10	24	27	79	-55	-2.03704
156	p38-beta (Lot004)		3	7	31	79	-72	-2.32258
157	p38-delta (Lot001)		2	41	24	79	-38	-1.58333
158	p38-gamma (Lot002)		10	61	44	79	-18	-0.409091
159	PAK1 (Lot002)		15	38	34	79	-41	-1.20588
160	PAK2 (Lot001)		25	56	64	79	-23	-0.359375
161	PAK3 (Lot001)		20	68	30	79	-11	-0.366667
162	PAK4 (Lot003)		50	94	57	79	15	0.263158
163	PAK6 (Lot001)		25	34	68	79	-45	-0.661765
164	PAK7 (Lot001)		15	17	98	79	-62	-0.632653
165	PASK (Lot001)	INV_34883	50	79	162	79	0	0
166	PBK (Lot003)		200	10	65	79	-69	-1.06154
167	PDK1 (Lot002)		20	44	24	79	-35	-1.45833
168	PHKG1 (Lot002)	INV_830447	5	26	49	79	-53	-1.08163
169	PHKG2 (Lot001)	INV_37321	10	68	75	79	-11	-0.146667
170	PIM1 (Lot003)		2	49	57	79	-30	-0.526316
171	PIM2 (Lot002)		50	38	26	79	-41	-1.57692
172	PIM3 (Lot007)		25	86	19	79	7	0.368421
173	PKA (Lot002)	INV_37377	5	51	47	79	-28	-0.595745
174	PKC-alpha (Lot005)		5	60	26	79	-19	-0.730769
175	PKC-beta1 (Lot004)		5	3	44	79	-76	-1.72727
176	PKC-beta2 (Lot003)		5	7	48	79	-72	-1.5
177	PKC-delta (Lot004)		25	41	81	79	-38	-0.469136
178	PKC-epsilon (Lot006)		10	47	61	79	-32	-0.52459
179	PKC-eta (Lot005)		10	41	49	79	-38	-0.77551
180	PKC-gamma (Lot007)		10	26	53	79	-53	-1
181	PKC-iota (Lot006)		50	90	34	79	11	0.323529
182	PKC-mu (Lot004)		20	101	90	79	22	0.244444
183	PKC-nu (Lot003)		20	30	112	79	-49	-0.4375
184	PKC-theta (Lot008)		5	3	41	79	-76	-1.85366
185	PKC-zeta (Lot005)		50	102	139	79	23	0.165468
186	PKC-zeta wt aa184-592 (PKM-zeta) (Lot001)		10	37	61	79	-42	-0.688525
187	PKMYT1 (Lot005)		100	141	84	79	62	0.738095
188	PKN3 (Lot002)	CAR_09CBS-1290	20	48	55	79	-31	-0.563636
189	PLK1 (Lot013)		50	81	102	79	2	0.0196078
190	PLK3 (Lot001)		30	94	94	79	15	0.159574
191	PRK1 (Lot004)		25	90	98	79	11	0.112245
192	PRK2 (Lot002)	INV_555959	20	51	14	79	-28	-2
193	PRKD2 (Lot001)	INV_34015	5	54	17	79	-25	-1.47059
194	PRKG1 (Lot002)	INV_893283	10	61	70	79	-18	-0.257143
195	PRKG2 (Lot001)	INV_273926	1	37	55	79	-42	-0.763636
196	PRKX (Lot001)	INV_34283	10	49	11	79	-30	-2.72727
197	RAF1 DYDY untagged (Lot002)		10	41	53	79	-38	-0.716981
198	RIPK2 (Lot003)		50	43	97	79	-36	-0.371134
199	RIPK5 (Lot001)	INV_38724	5	80	66	79	1	0.0151515
200	ROCK1 (Lot002)	INV_37178	5	41	79	79	-38	-0.481013
201	ROCK2 (Lot002)		5	76	58	79	-3	-0.0517241
202	RPS6KA1 (Lot002)	INV_386267	10	101	38	79	22	0.578947
203	RPS6KA2 (Lot001)	INV_34468	10	34	34	79	-45	-1.32353
204	RPS6KA3 (Lot003)	INV_378153	5	20	61	79	-59	-0.967213
205	RPS6KA4 (Lot001)	INV_34070	50	58	47	79	-21	-0.446809
206	RPS6KA5 (Lot001)	INV_33702	25	41	81	79	-38	-0.469136
207	RPS6KA6 (Lot001)	INV_37496	5	68	47	79	-11	-0.234043
208	S6K (Lot006)		50	31	115	79	-48	-0.417391
209	S6K-beta (RPS6KB2) (Lot002)	INV_774837	100	71	49	79	-8	-0.163265
210	SAK (Lot007)		100	161	168	79	82	0.488095
211	SGK1 (Lot005)		50	92	106	79	13	0.122642
212	SGK2 (Lot001)	INV_34433	20	56	75	79	-23	-0.306667
213	SGK3 (Lot004)		50	48	147	79	-31	-0.210884
214	SIK1 (Lot003)		50	23	33	79	-56	-1.69697
215	SIK2 (Lot001)		2	64	44	79	-15	-0.340909
216	SLK (Lot002)	INV_1275456	25	85	61	79	6	0.0983607
217	SNARK (Lot001)		200	144	185	79	65	0.351351
218	SNK (Lot005)		50	118	55	79	39	0.709091
219	SRPK1 (Lot001)		25	79	61	79	0	0
220	SRPK2 (Lot001)		20	49	64	79	-30	-0.46875
221	STK17A (Lot001)	INV_33789	25	56	94	79	-23	-0.244681
222	STK23 (Lot002)	INV_285180	25	120	75	79	41	0.546667
223	STK25 (Lot001)	INV_33163	10	37	57	79	-42	-0.736842
224	STK33 (Lot001)	INV_36048	50	85	98	79	6	0.0612245
225	STK39 (Lot002)	CAR_11CBS-0608	50	73	1	79	-6	-6
226	TAOK2 (Lot004)	INV_1011094	20	78	85	79	-1	-0.0117647
227	TAOK3 (Lot005)		50	85	103	79	6	0.0582524
228	TBK1 (Lot006)		5	51	44	79	-28	-0.636364
229	TGFB-R1 (Lot003)		10	92	130	79	13	0.1
230	TGFB-R2 (Lot003)	CAR_12CBS-0041	10	64	31	79	-15	-0.483871
231	TLK1 (Lot002)		10	41	16	79	-38	-2.375
232	TLK2 (Lot002)		5	51	8	79	-28	-3.5
233	TSF1 (Lot002)		25	106	68	79	27	0.397059
234	TSK2 (Lot002)		25	38	123	79	-41	-0.333333
235	TSSK1 (STK22B) (Lot002)	INV_947248	5	68	47	79	-11	-0.234043
236	TTBK1 (Lot004)		5	55	19	79	-24	-1.26316
237	TTBK2 (Lot007)		20	51	40	79	-28	-0.7
238	TTK (Lot003)		100	112	155	79	33	0.212903
239	VRK1 (Lot001)		50	103	118	79	24	0.20339
240	VRK2 (Lot002)		200	113	75	79	34	0.453333
241	WEE1 (Lot005)		200	109	61	79	30	0.491803
242	WNK1 (Lot001)		50	16	61	79	-63	-1.03279
243	WNK2 (Lot001)	INV_35976	40	83	56	79	4	0.0714286
244	WNK3 (Lot001)	INV_36047	10	101	90	79	22	0.244444
245	ZAK (Lot001)	INV_34603	5	68	102	79	-11	-0.107843
